# Supplementary material for: Embodied, Exploratory Listening in the Concert Hall
Source: Behav Sci (Basel). 2025 May 21;15(5):710. doi: 10.3390/bs15050710 (PMC12109233; doi:10.3390/bs15050710)
Supplement: Supplementary file 1 [file behavsci-15-00710-s001.zip]

Archive with 1 entries (1 files):
- behavsci-3528724-supplementary.pdf
